# Supplementary material for: Co-Producing Health Quality Management Improvements in Cardiovascular Disease, Diabetes, and Obesity Care in UAE: A Multi-Phase Study Protocol
Source: Int J Environ Res Public Health. 2025 Dec 19;23(1):6. doi: 10.3390/ijerph23010006 (PMC12840668; doi:10.3390/ijerph23010006)
Supplement: Supplementary file 1 [file ijerph-23-00006-s001.zip]

Archive with 1 entries (1 files):
- ijerph-3897411-supplementary.pdf
